# Supplementary material for: Live-Cell-Based Assay Outperforms Fixed Assay in MOGAD Diagnosis: A Retrospective Validation Against the 2023 International Criteria
Source: Diagnostics (Basel). 2026 Jan 4;16(1):157. doi: 10.3390/diagnostics16010157 (PMC12785690; doi:10.3390/diagnostics16010157)
Supplement: Supplementary file 1 [file diagnostics-16-00157-s001.zip]

Archive with 1 entries (1 files):
- diagnostics-4002505-supplementary.pdf
